# Supplementary material for: Oxygen-Plasma-Induced Hetero-Interface NiFe2O4/NiMoO4 Catalyst for Enhanced Electrochemical Oxygen Evolution
Source: Materials (Basel). 2022 May 20;15(10):3688. doi: 10.3390/ma15103688 (PMC9146484; doi:10.3390/ma15103688)
Supplement: Supplementary file 1 [file materials-15-03688-s001.zip]

Archive with 1 entries (1 files):
- materials-1718394-supplementary.pdf
